# Supplementary material for: The system wasn’t built for her: an integrative review of women’s experiences in psychiatric and forensic units
Source: Front Public Health. 2026 Jun 4;14:1810224. doi: 10.3389/fpubh.2026.1810224 (PMC13275366; doi:10.3389/fpubh.2026.1810224)
Supplement: Supplementary file 3 [file Supplementary_file_3.xlsx]

## Sheet: Feuil1
	(Author(s), Date)	Title	Year	Author(s)	Gender (first author)	Country	Aim of study	Study design	Population description	Total number of participants (n)	Results	Quality scores
1	Action Autonomie	La reconnaissance des expériences des femmes en psychiatrie : Rapport de recherche concernant l’impact des hospitalisations en psychiatrie sur la vie des femmes	2015	Sue-Anne MacDonald Audrey-Anne Dumais Michaud	woman	Canada	To document the experience of women who are members of Action Autonomie, with particular attention to how women’s specific (sex‑specific) needs are taken into account in psychiatry. To understand the impact of recent psychiatric hospitalizations on women’s lives. To highlight women’s particular experience in psychiatry. To identify solutions so that women’s specific needs are taken into considera…	Qualitative	Women members of the Women’s Committee (CF) of Action Autonomie and practitioners from practice settings that are members of the Montreal Women’s Groups Table (TGFM) – Health sector. From an analytical standpoint, these two sets of narratives were treated separately as equivalent corpora. Specifically, for the women who are members of the Women’s Committee, the starting position situates their di…	43 survey, 2 focus groups (1 of 10, 1 of 15)	Recognition of women is needed: recognition of who they are, of their rights, and of their unique histories. Respect, dignity, and attentive listening to their needs are essential. It is important for treatment teams to receive more specific training, on the one hand regarding ethical issues and, on the other hand, regarding all matters related to rights and freedoms, particularly women’s specifi…	2
2	Ali et Adshead, 2022	Just Like a Woman: Gender Role Stereotypes in Forensic Psychiatry	2022	Ali, S. and Adshead, G.	woman	United Kingdom	explore how gender roles stereotypes influence the practice of forensic pschiatry	Analyse conceptuelle et theorique (quali)	/	/	Gender stereotypes impact caring for forensic female patients but also legal-decision making. Creating a different reality for women and men in the system. --> related to how women are perceived in terms in violence	2
3	Alvarez-Toro 2022	Gender-specific care for women in psychiatric units	2022	Viviana Alvarez-Toro	woman	United States	This commentary aims to broaden the scope of the article and emphasize how psychiatric care in the United States needs to address much more than lactation to provide gender-specific care	Text, opinion, commentaires	/	/	Available evidence underscores the crucial need for gender-specific care, particularly affecting women requiring psychiatric care in the peripartum period. Their needs include the types of treatment modalities offered, perinatal psychiatric medication choices, access to co-hospitalization with infants, breastfeeding support, and post-hospitalization services. looking at the systemic challenges th…	1
3	Archer 2016	Women in acute psychiatric units, their characteristics and needs: areview	2016	Michaela Archer, Yasmine Lau, Faisil Sethi	woman	UK	aims to review the current literature on what is known about the specific characteristics and needs of female patients entering acute psychiatric wards, particularly psychiatric intensive care units	Litterature/systematic review	Women in variety of settings including low, medium and high secure units, general psychiatric hospitals, acute wards and forensic psychiatric wards.	n = 27 articles (7 quali, 20 quanti)	Men are more likely to be admitted than women.Women with a forensic history are significantly more likely to have been charged with or convicted of arson. Female patients are more likely to have a diagnosis of major depressive disorder and personality disorder (borderline personality disorder). Women are more likely to present other conditions, like eating disorders and anxiety disorders. Women a…	2
4	Argent et al., 2018	A period prevalence study of being a parent in a secure psychiatric hospital and a description of the parents, the children and the impact of admission on parent–child contact	2018	Argent, S. E., Riddleston, L., Warr, J., Tippetts, H., Meredith, Z. and Taylor, P. J.	woman	United Kingdom	to describe the parent patients in one regional secure hospital and explore post-admission child–parent contact.	Quantitative	complete cohort of admissions to South Wales's (UK) regional secure hospital unit from April 2004 until December 2012.	n = 165	"165 (27 women and 138 men). Prevalence of parent patients underestimated. No evidence of parent patients concealing children, although this may happen among prisoners, largely because of fears that their children may be taken away (Mulready-Jones, 2011).parent patients had had less troubled backgrounds or diagnostic co-morbidity on admission than childless patients, but that their index offence …	2
5	Bradley 2015	Acute mental health service delivery to Indigenous women: What is known?	2015	Pat Bradley, Sandra Dunn, Anne Lowell and Tricia Nagel	woman	Australia	to identify current knowledge and knowledge gaps regarding the experience of Indigenous women in acute mental health inpatient facilities.	Litterature/systematic review	Articles about experienes of indigenous women in acute mental health inpatient facilities.	not specified	Freemantle et al. (2007) emphasized the paucity of data in all jurisdictions due to multiple factors, including, until recently, the non-collection of census information on ethnicity, and the complexities inherent in self-reporting such information due to histories of colonial neglect, disparagement, discrimination, and overt violence. Ypinazar et al. (2007) identified five major themes as having…	1
6	Bradley 2021	It's a little bit like prison, but not that much: Aboriginal women's experiences of an acute mental health inpatient unit	2021	Patricia Bradley, Anne Lowell, Cherise Daiyi, Karen Macklin, Tricia Nagel and Sandra Dunn	woman	Australia	aimed to gain an understanding of the acute mental health inpatient experience as described by Aboriginal women during admission	Qualitative	11 Aboriginal women currently admitted to the acute inpatient unit, who were assessed by themselves and their treating team as competent to consent and to tolerate interview. 5 ARG members comprised Aboriginal women with experience of the inpatient unit as clinicians, carers, or mental health professionals.	n =16, n =11 Aboriginal women currently admitted to the acute inpatient unit , n =5 Aboriginal Reference Group professionnals	Five broad and interconnected themes were identified: Social Context – stressors and supports; Connection – bonds with kin, culture, and community; Control – losing and regaining self-determination; Caring – healing words and actions; and Communication – ensuring mutual understanding. Social Context describes the whole-of-life situation (physical health, socio-economic and cultural status, gender…	2
7	Bradley 2022	Aboriginal women's experience of an acute inpatient mental health unit	2019	Bradley, P. M.	woman	Australia	How do Aboriginal women experience the Top End Mental Health Service (TEMHS) inpatient unit?	Thesis	see Bradley et al., 2015 and Bradley et al., 2021	see Bradley et al., 2015 and Bradley et al., 2021	see Bradley et al., 2015 and Bradley et al., 2021	2
8	Chevillotte 2024	Peer workers to address discrimination against women in psychiatry and mental health	2024	Elise Chevillote, Clément Dondé	woman	Other: France	/	Text, opinion, commentaires	/	/	Benefits of having peer workers–professionals with a lived experience of mental health issues who use their own experiences of mental distress to support others with comparable experiences–in mental health services. We postulate that peer support can become an important and integrated aspect of preventing and addressing discrimination against women in psychiatry and mental health care. Women peer…	1
9	Clark 2025	Lesbian, Gay, Bisexual, Transgender and Queer People's Experiences of Stigma Across the Spectrum of Inpatient Psychiatric Care: A Systematic Review	2024	Kristen D. Clark, Jaylyn Jewell, Athena D. F. Sherman, Monique S. Balthazar, Shawn B. Murray, Jordon D. Bosse	woman	United States	to analyse existing literature and highlight gaps in knowledge, specifically focusing on the synthesis of LGBTQ+ people's perspectives in inpatient psychiatric care.	Litterature/systematic review	Criteria for inclusion were that articles (1) examined the experiences of LGBTQ+ people in inpatient psychiatric hospitals, (2) were peer-reviewed (3) and were available in English.	n = 14	Themes identified included: noninclusive intake tools and pervasive misgendering during the admission process; lack of healthcare infrastructure, inadequate training and lack of cultural humility, pervasive discrimination and victimization, silencing of LGBTQ+ patients, and feelings of fear and shame while on inpatient units, and lack of community resources during the discharge process.	2
10	Clark 2025	"I don't think I have been out of fight or flight. Ever." Transgender people's experiences in inpatient psychiatric treatment	2025	Kristen D. Clark, Jordon D. Bosse, Kasey B. Jackman, David Brown, Jacob Dubay, Jaylyn Jewell, Shea Flanders, Catherine Hardwick, Carol Dawson-Rose	woman	United States	to describe the experiences of transgender people in inpatient psychiatric treatment	Qualitative	transgender people in inpatient psychiatric treatment For inclusion, participants had to self-identify as transgender (including nonbinary and other gender expansive identities), be 18+ years old, have been admitted to inpatient psychiatric treatment sometime in the previous five years in the U.S., and be able to understand and communicate in English	n = 15	1) gender essentialism causes stigmatizing experiences through structural and enacted power (Deliberate and accidental misgendering, Gender seen as irrelevant to care, Pathologizing gender diversity, Withholding of gender-affirming needs) 2) psychological and emotional strain as the price paid for enforced gender essentialism (Drained emotional resources, Powerlessness, Worsening of gender dyspho…	2
11	Conlan 2009	Taking the temperature: Attitudes of patients on an all-female psychiatric ward to staff gender	2009	Lisa Conlan, Helen Read and Elisabeth Picton	woman	UK	To survey the attitudes of in-patients on an all-female ward to staff gender	Quantitative	20 in-patients once a month over a 4 -month period. The ward is a 20-bed unit for women with acute mental health problems aged 18-65 years. Current staffing balance is 3:1 (female:male). Average in-patient stay being 28 days	n = 52 surveys (carried out 4 times in 4 months)	Female in-patients mostly prefer being on a mixed staff ward. Staff also reported being in favour of of a staff gender mix	2
12	Crabtree 2004	Strategies of social and sexual control of Malaysian women in psychiatric institutional care	2004	Sara Ashencaen Crabtree	woman	United Arab Emirates (author), study Malaysia	Discussion sur une ethnographie fait en Malaysie	Text, opinion, commentaires	/	/	Hospital space is organized through “physical demarcation of space” by class and sex, with women confined to segregated female wards and denied the “open‑ward” mobility and outdoor activities more available to men. Staff interpret policies through “heavily paternalistic, sexist gender stereotypes,” portraying women as both “vulnerable” and morally suspect, so that “stereotypic notions of female s…	1
13	Creswell 2014	A critical black feminist ethnography of treatment for women with co-occurring disorders in the psychiatric hospital	2014	Laryssa M. Creswell	woman	United States	to explore the perspectives of women diagnosed with co-occurring disorders on the treatments provided by a state psychiatric hospital so that appropriate recommendations for changes in treatment	Qualitative	African-American/Black women diagnosed with co-occurring disorders on the treatments provided by a state psychiatric hospital	n = 7	DBT class/group beneficial to their recovery, distrust/lack of confidence/loss of confidence towards the system and the people who are in the system, having a roof or being in homelessness situation and other lack of material resources was perceived a barrier, treating addiction an important element and need for services for that, the importance of medication adherence, need for support from heal…	1
14	Cutting 2002	Women's experiences of hospital admission	2002	P. CUTTING, C. HENDERSON	woman	UK	The primary aim of this study was to examine women’s experiences of inpatient psychiatric services. A secondary aim was to use the emerging themes in service planning and to develop an evaluation tool.	Qualitative	Focus groups were then held by both authors as facilitators at each of the day/resource centres and at the hospital site (eight interviews in total). Women were recruited on the basis of their contact with mental health services. The number and location of the focus groups ensured that women from across the area from a variety of ethnic backgrounds were included.	8 interviews (dont know number of patients in each group)	Suggest continuity with both negative and positive aspects of institutional care described before the policy of community care was introduced. The attempts to ‘normalize’ institutional care by desegregating wards appear rather to have compounded problems faced by women. Women were clear about what they felt they wanted and needed. Women are dissatisfied about many aspects of care aside from the p…	2
15	Daffern et al., 2006	Staff gender ratio and aggression in a forensic psychiatric hospital	2006	Daffern, M., Mayer, M. and Martin, T.	man	Australia	investigated reported incidents of patient aggression and examined the gender ratio on each shift over a 6-month period. we hypothesized that the severity of an aggressive incident might be related to gender ratio. Specifically, we hypothesized that the percentage of male staff working on a shift would be inversely correlated with the severity of aggressive incident.	Quantitative	the secure hospital of the Victorian Institute of Forensic Mental Health. the acute care programme comprised 40 beds, two 15-bed units for acutely ill men and a 10-bed unit for acutely ill women. The continuing care programme comprised 40 beds in two units: a 20-bed extended care unit, and a 20-bed intensive psychosocial rehabilitation unit.	316 incidents of aggression recorded during the 6 months under review.	males were responsible for 228 aggressive behaviours and females were responsible for 88. There were a total of 502 shifts assessed. There were 341 shifts in which the RPN3 was female and 139 in which the RPN3 was male. We were unable to identify the nurse in charge on 22 occasions. There was no significant difference in the likelihood of aggression occurring when the RPN3 was a female compared w…	1
16	Davis, McGarry, 2021	Supporting women's sexual safety in acute mental health settings	2021	Davis, Marie; McGarry, Julie	woman	UK	the current study aimed to use focus groups to explore the first hand experiences of women who had accessed acute inpatient mental health care, specifically in relation to their sexual safety.	Qualitative	women who accessed inpatient mental health services in a variety of settings.	4 focus groups with four women each	Experiences of sexual safety – women emphasised how the effects of trauma had affected their subsequent mental health, and expressed why having their voices heard in relation to past experiences was relevant to their present experiences of care. Experiences of nursing care, inpatient wards and wider organisational structures – The women raised the issue of their being “dichotomy” of inpatient adm…	2
17	De Vogel et al., 2025	Working with Women in Forensic Mental Health Care: Guidelines for Gender-responsive assessment and treatment	2025	De Vogel, V., Keulen de Vos, M., Leong, J and Robbe, E.	woman	Netherlands	develop guidelines for assessing and treating women in forensic mental health care to promote gender-responsive treatment in the Netherlands	mixed methods	survey = 295 professionals, interviews = 10 women and 12 men, three expert meetings	n = 295 pour le quanti, n = 22 pour le quali	- 77.3% professionals prefer gender ---> mixed wards : provides a good practice for reentry in society - importance of trauma-responsive treatment	2
18	Dhari 2024	The Subaltern: Illuminating matters of representation and agency in mental health nursing through a postcolonial feminist lens	2024	Shivinder Dhari, Allie Slemon, Emily Jenkins	woman	Canada	explores the relevance of postcolonial feminism, particularly Gayatri Spivak's concept of Subaltern—conceptualized as groups of people who are denied access to power and therefore continue to be systematically oppressed and marginalized—in illuminating the problematic and dominant assumptions about people living with mental health challenges as lacking agency and requiring representation	Text, opinion, commentaires	/	/	How inpatient mental health nursing is shaped by dominant, harmful stereotypes that construct patients as “less than,” “risky persons,” and lacking “self‑control” and agency, even though the official goal is to “support people living with mental health challenges” by “managing risk,” “decreasing symptoms,” and promoting life “outside of hospital settings.” It situates these assumptions in “Wester…	1
19	DSHC, 2018	The Women’s Mental Health Taskforce report	2018	Department of Health & Social Care	-	UK	set out priorities for improving women’s mental health and their experiences of services.	Rapport organisme	/	/	The experience of women within mental health services (the barriers are different than for men, the fear of having their children taken away, judgment, stigma are barriers to care access. Difficulty building a relationship of trust with health providers (difficulty addressing traumas in these circumstances), issues of continuity of care, instability and turnover in staff, feel powerless, loss of …	1
20	Franke et al., 2019	Perceived Insitutional Restraint is associated with psychological distress in forensic psychiatric inpatients	2019	Franke, I., Busselmann, M., Streb, J. and Dudeck, M.	woman	Germany	assessing perception of institutional restraint in forensic psychiatric inpatients, with an adapted version of the Measuring the Quality of Prison Life (aMQPL) questionnaire and current psychological state with the Brief Symptom Checklist (BSCL)	Quantitative	Forensic psychiatric inpatients from 14 forensic mental health hospitals in Bavaria, Germany	184	female have higher global scores than male patients	1
21	Hagen 2011	Spider in a jar: Women who have recovered from psychosis and their experience of the mental health care system	2011	Brad Hagen, Gary Nixon	man	Canada	to report a qualitative study that involved persons who had self-identified as having recovered from psychosis and who wished to share their experiences of the mental health care system	Qualitative	18 years of age, English speaking, and who self-identified as having recovered from psychotic experiences and/or who believed that their psychotic experience had “some kind of transformative, spiritual, and/or mystical aspects to them” (wording of recruitment posters/ads)	n=18	High rate of dissatisfaction in the psychiatry care system especially among women, 4 themes: 1) Industry of diagnostic labels "slot machine", Giving diagnoses that become destructive to the point where participants come to reject the labels 2) Invalidated and not heard by professionals Seen, but not heard. 3) Violence and violation, loss of freedom Illusion of free will, without power – subjectiv…	2
22	Hagen 2020	" ... I felt completely stranded": Liminality and recognition of personhood in the experiences of suicidal women admitted to psychiatric hospital	2020	Julia Hagen, Birthe Loa Knizek & Heidi Hjelmeland	woman	Norway	to explore how patients experience their suicidality and how they experience being in a psychiatric hospital. Our research questions are: How do patients experience their suicidality and position as patients when they are hospitalized in a psychiatric acute ward, and how do they experience meetings with the professionals and the care they receive?	Qualitative	women (age 20-41 years) who were voluntarily admitted (some after persuasion) to a psychiatric acute ward and were struggling with suicidality	n = 11	Liminality and weakened sense of personhood These findings illustrate that patients’ experiences of suicidality and hospitalization in a psychiatric acute ward involve liminality and a weakened sense of personhood. That is, experiencing suicidality involved being in a temporary different and painful state where the individual may experience hopelessness, changed sense of self, loss of self-worth,…	1
23	Hansen et al., 2021	Exploring the frequency, duration and experience of seclusion for women in a forensic mental health setting: a mixed-methods study protocol	2021	Hansen A. C., Hazelton, M., Rosina, R. and Inder, K. J.	woman	Australia	identify factors associated with the use of seclusion and the experience of seclusion for women in secure mental health services	mixed methods	inpatients of an acute female unit within a high secure forensic hospital in Australia	/	/ a protocol	2
24	Hansen et al., 2022	What do we know about the experience of seclusion in a forensic setting? An integrative literature review	2022	Alison Hansen, Michael Hazelton, Robyn Rosina, and Kerry Inder	woman	Australia	explore consumer preference of seclusion in forensic mental health settings and explores the differences between female and male experiences of seclusion	Analyse conceptuelle et theorique	/	/	an understanding of women's experiences is important to understand their specific psychological harm related to seclusion	2
25	Hempeler	Intersectional Discrimination in Mental Health Care: A Systematic Review With Qualitative Evidence Synthesis	2024	Christin Hempeler, B.A., Lydia Schneider-Reuter, M.A., Anne-Sophie Windel, M.D., Jona Carlet, B.A., Lea Philipsen, M.A., Georg Juckel, M.D., Jakov Gather, M.D., Amma Yeboah, M.D., and Mirjam Faissner, M.D.	woman	Germany	aimed to answer the following research questions: First, which discriminatory practices in mental health care can be identified by applying an intersectional lens in qualitative research? Second, how do multiply marginalized service users navigate mental health services in the face of discriminatory practices?	Systematic Review with qualitative evidence synthesis	Qualitative and mixed-methods studies were eligible if they used an intersectional approach to examine discrimination (experiences, mechanisms, and coping strategies) in mental health care settings from the perspective of service users and providers.	Fifteen studies were included in the qualitative evidence synthesis. These studies represented the experiences of 383 service users and 114 providers.	Most studies considered the intersections of mental illness with race, sexual and gender diversity, or both and were performed in the United States or Canada. Four themes were identified: the relevance of social identity in mental health care settings, knowledge-related concerns in mental health care, microaggressions in clinical practice, and service users' responses to discriminatory practices.	2
26	Hudson 2025	My week of denial and disorientation: A lived experience narrative of astay in a psychiatric emergency department	2025	Emilie Hudson, Lewys Beames	woman	Canada	This lived experience narrative recounts the first author's week-long stay in a psychiatric ED, providing insight into the experiences and challenges of inpatient psychiatric care	Lived experience narrative	-	1	a lack of communication on the unit, power imbalances between patients and staff and the dismissal of patients' concerns, experiences and identities. It illustrates how patients' behaviours are often misinterpreted, contributing to further distress and disempowerment. Instinct, control over compassion, consent	1
27	Kennedy and Fortune, 2014	Women’s experiences of being in an acute psychiatric unit: an occupational perspective	2014	Jennifer Kennedy1 and Tracy Fortune 2	woman	UK	aimed to identify factors influencing the occupational engagement of women service users in an acute inpatient mental health unit in Melbourne, Australia.	Qualitative	women service users in an acute inpatient mental health unit in Melbourne, Australia.	n = 5	Main themes: 1) Living at the hospital is difficult. An environment: no private place to discuss with the visitors or other women, no separate places (dining room, television), feeling of being limited, confined), loss of autonomy. On TV, men invade the space Feeling of insecurity, fear of being assaulted by men, Outside of one's comfort zone, little confidence. 2) What we need, expectations towa…	2
28	Kulkarni 2014	Establishing female-only areas in psychiatry wards to improve safety and quality of care for women	2014	Jayashri Kulkarni, Emmy Gavrilidis, Stuart Lee, Tamsyn E Van Rheenen, Jasmin Grigg, Emily Hayes, Adeline Lee, Roy Ong, Amy Seeary, Shelley Andersen, Rosie Worsley, Sandra Keppich-Arnold, Simon Stafrace	woman	Australia	to assess the impact of creating a female-only area within a mixed-gender inpatient psychiatry service, on female patient safety and experience of care	Mixed	female psychiatric inpatients	n = 65 ( (21 first-floor patients, 44 ground-floor patients (with female-only area access) female inpatients 42 staff)	Premises, vulnerability of the female clientele to intimidation and to the risk of aggression. The implementation of a women-only area in a psychiatric unit had the effect of increasing the perception of the feeling of safety, confirmed by the women clients and the healthcare staff. Positive perception of the quality of care, more important in the homogeneous female area (HF). Increased satisfact…	2
29	Lam 2025	Transgender and gender diverse people's experiences of acute and post-discharge mental healthcare in Ontario: A mixed methods study	2024	June Lam	man	Canada	1) To compare characteristics of TGD and non-TGD individuals accessing acute mental healthcare 2) To compare physician visits following discharge from acute psychiatric care (mental health-related ED visits or hospitalizations) between TGD and non-TGD individuals 3) To explore the lived experiences of TGD people accessing acute mental healthcare and understand their post-discharge journeys	Mixed (Thesis)	Transgender (trans) and gender diverse (TGD) people experience psychiatric patients from an ED visit or hospitalization in Ontario TGD people living Inclusion criteria included participants who: 1) had an index discharge date, 2) had a valid ICES number (IKN number) for data linkage purposes, 3) were Ontario residents, 4) were alive at discharge, and 5) were between the ages of 16 and 105. It is …	n = 15 qualitative interviews, This cross-sectional study examined TGD individuals who had a mental health-related Emergency Department (ED) visit (n=728) or hospitalization (n=454).	TGD individuals presenting for acute psychiatric care had increased measures of socioeconomic marginalization and were more likely to be diagnosed with a mood or personality disorder, and less likely a substance related disorder. TGD individuals had increased 30-day post-ED follow-up (adjusted OR=1.21), but reduced 30-day follow-up post-hospitalization (OR=0.81). The quantitative findings informe…	2
30	Leavey 2006	Patient and staff perspectives on single-sex accommodation	2006	Gerard Leavey, Alexia Papageorgiou and Chris Papadopoulo	man	UK	to examine whether this preference still exists. We also aimed to examine patient and ward staff views on the change-over to single-sex accommodation in relation to their safety, dignity and privacy— three key areas in understanding ward satisfaction.	Mixed	inpatient psychiatric	n= 126 The break-up was as follows: 43 were men in mixed wards, 35 were women in mixed wards, 18 in all-male and 30 in all-female. There were no significant socio-demographic differences between responders and non-responders	Safety is a major concern in determining patient satisfaction with services. Female patients were much more likely to prefer segregated accommodation than men (χ2 = 26.56, df = two, p < 0.0000). Patients suggest that diagnosis, severity of illness, and age are equally important in determining hospital accommodation and a safe, therapeutic environment. Male staff are concerned with potential alleg…	1
31	Lindgren 2015	Features of everyday life in psychiatric inpatient care for self-harming: An observational study of six women	2015	Britt-Marie Lindgren, Carina Aminoff & Ulla Hällgren Graneheim	woman	Sweden	to contribute to the field by describing features of everyday life in psychiatric inpatient care for women who self-harm	Qualitative	The inclusion criterion was patients with self-harming behaviour. A total of six women with self-harming behaviour participated in the study. between 21 and 37 years of age (median 23.5 years). 3 cared for voluntarily, according to the Health and Medical Service Act and 3 were cared for involuntarily according to the Compulsory Psychiatric Care Act. During the study period, 2 of the women in volu…	n = 6 femmes mais n= 9 entrevues (certaines interviwés + d'une fois) (observations aussi)	The major feature of everyday life in psychiatric inpatient care was ‘being surrounded by disorder’, which consisted of ‘living in a confusing environment, being subject to routines and rules that offer safety but lack consistency’ and ‘waiting both in loneliness and in togetherness’. The nursing staff spent minimal time with the patients and the women turned to each other for support, care and c…	1
32	Long et al., 2012	Effective therapeutic milieus in secure services for women: the service user perspective	2012	C.G. Long., C. Knight, L. Bradley, M. Thomas	woman	United Kingdom	identify service users' views of the constituents of an effective therapeutic milieu for women in secure settings	Qualitative	volunteer representatives from medium and low secure units	19	5 essential components were found: interpersonal relationships, treatment programming, empowering patients, place of safety and hope	2
33	Long et al., 2015	Reducing the use of seclusion in secure service for woman	2015	Long	man	United Kingdom	describes the concurrent introduction of a series of initiatives based recovery principles in forensic settings	Quantitative	women inpatient in forensic psychiatry	38	decline in the number of risk behaviors and seclusion post implemention of these initatives	2
34	Määttä 2009	Exploring male and female patients' experiences of psychiatric hospital care: a critical analysis of the literature	2009	Sylvia Määttä	woman	Sweden	to contribute to the understanding of male and female patients’ experiences, to identify knowledge gaps in the literature, to stimulate the debate, and to inspire further research.	Litterature/systematic review	The inclusion criteria were (1) patient experiences in relation to (2) gender perspective described in (3) peer-reviewed articles that were (4) published between 1990–2006.	n = 5 articles	The women consult more quickly than men (parental role, work, sexual abuse, domestic violence and reproduction problem). 3 themes: 1) Treatment specific to women. Women seem to want treatment options such as writing therapies or any other complementary treatments. Women need to share their experiences with other women, they do not feel vulnerable with other women as they feel with men. 2) Keeping…	1
35	McGuire 2020	Fertile ground: reproductive health consideration in mental health ward policy	2020	E. McGuire, C. Curtis and R. M. Duffy	woman	Ireland	aimed to evaluate the consideration of pregnancy and breastfeeding in the policies of an inpatient mental health service	Other:	policies of a regional inpatient psychiatric unit (pregnancy and breastfeeding)	3 of 28 policies	One hundred and thirteen policies were evaluated. Forty had implications for pregnancy but only 10 of these mentioned pregnancy and only 3 in detail. Only 3 of the 28 policies that had relevance to breastfeeding mothers mentioned it and none discussed it in detail. Key areas of omission included prescribing, seclusion and restraint and cultural and religious considerations.	2
36	Mezey et al., 2005	Safety of women in mixed-sex and single-sex medium secure units: staff and patient perceptions	2005	Mezey, G., Hassel, Y., & Bartlett, A.	woman	United Kingdom	examine the impact of gender segregation on the safety of women patients detained in medium secure psychiatric facilities.	Qualitative	female and male staff and women in single-sex and mixed-sex medium secure units	58 staff and 38 patients	women in both units reported high levels of actual and threatened violence. women in single-units reported intimidation, threats and abuse by other female patients	2
37	Morton 2022	Gender and intersecting vulnerabilities on the mental health unit: Rethinking the dilemma	2022	Elizabeth Kathleen Morton, Sarah K. McKenzie, Amy Cooper, Susanna Every-Palmer and Gabrielle Lisa Simone Jenkin	woman	New-Zealand	to answer the research question: “What are gendered experiences on the acute mental health unit, and what are the spatial implications for unit design and model of care?”.	Qualitative	Service users Service users–men 20 Service users–women 22 Transgender 1 Staff men 15 Staff women 27	42 staff and 43 service users from different acute mental health units in New Zealand.	Gender-related trauma histories, safety perceptions and vulnerabilities, accommodation of gender-diverse and nonbinary mental health service users, and gender-specific needs and dierences. A further theme, of it goes beyond gender emphasized that there are many other non-gender attributes that influence vulnerability on the unit	2
39	Nawka, 2013	Gender differences in coerced patients with schizophrenia	2013	Alexander Nawka, Lucie Kalisova, Jiri Raboch, Domenico Giacco, Libor Cihal, Georgi Onchev, Anastasia Karastergiou, Zahava Solomon, Andrea Fiorillo, Valeria Del Vecchio, Algirdas Dembinskas, Andrzej Kiejna, Petr Nawka, Francisco Torres-Gonzales, Stefan Priebe, Lars Kjellin, and Thomas W Kallert	man	study in Europe firt author from Czech Republic	The extent to which these differences may result in a difference in the use of coercive measures for men and women during the acute phase of the disease	Quantitative	coerced patients with schizophrenia were included in this study, which utilized data gathered by the EUNOMIA project (European Evaluation of Coercion in Psychiatry and Harmonization of Best Clinical Practice) and was carried out as a multi-centre prospective cohort study at 13 centers in 12 European countries	291 male and 231 female	The clinical and biological difference of schizophrenia in men and in women is known. The use of gender-specific coercive means is reported. Male and female patients with schizophrenia. There is no sociodemographic difference between the group having undergone coercion and the group not having undergone it. However in the group with coercion women demonstrate poorer social functioning than their …	2
40	O'Callaghan 2024	What is the role of gender in perceived coercion during psychiatric admission?	2022	Aoife K. O’Callaghan , R´oisín Plunkett and Brendan D. Kelly	woman	Ireland	explores factors linking gender with increased perceived coercion, perceived negative pressures and procedural injustice during psychiatric admission	Quantitative	107 adult psychiatry inpatients admitted to acute psychiatry admission units at two general hospitals in Dublin, Ireland, between September 2017 and February 2020 (n=48)	48 females 107 total	Among female inpatients, perceived coercion on admission was associated with younger age and involuntary status; perceived negative pressures were associated with younger age, involuntary status, seclusion, and positive symptoms of schizophrenia; and procedural injustice was associated with younger age, involuntary status, fewer negative symptoms of schizophrenia, and cognitive impairment. Among …	2
41	Pereira 2005	The lived experience of long-term psychiatric hospitalization of four women in Brazil [corrected] [published erratum appears in PERSPECT PSYCHIATR CARE 2005 Oct-Dec;41(4):200]	2005	Maria Alice Ornellas Pereira, Antonia Regina F. Furegato, and Alfredo Pereira, Jr.	woman	Brazil	What is the experience from long-term psychiatric hospitalization? How can psychiatric nursing contribute to reduce the emotional suffering and the feeling of social exclusion related to this process?	Qualitative	This study was conducted on four women committed to long periods of psychiatric hospitalization in Brazil. four psychiatric patients who have been hospitalized for many years in a closed public institution, the Psychiatric Hospital of Ribeirao Preto (in the city of Ribeirao Preto, state of Sao Paulo, Brazil; an institution associated with the National Health System), during the months of April to…	n = 4	Patients refer to a process of social exclusion, emotional suffering, and inadequate treatment in the hospital, leading to no other option but recurrent hospitalization.	1
42	Porter 2024	'It's a Horrible Place to Have a Period': A Survivor-Led Investigation of Experiences of Menstrual Health in Psychiatric Inpatient Settings in England	2024	Hat Porter	non binary	UK	examined staff and patient perspectives to consider patient experiences of menstrual health in psychiatric inpatient settings and develop understanding of how services address patients' needs.	Qualitative	Gender identity Woman 87 (86.1), Non-binary 5 (7.5), Transgender man 3 (3), Transmasculine 3 (3), Genderqueer 1 (1), Genderfluid 1 (1) Bigenderflux 1 (1) Age : 18–24 57 (56.4), 25–34 34 (33.7), 35–44 7 (6.9), 45–54 2 (2), 55+ 1 (1) (n=160)	67 staff members and 101 people questionnaire + 10 semi-structured interviews	Difficulty of access to hygiene products and even to medications (painkiller, oral contraception), need for support/services specific to menstruations (example: hot water bottle), management by staff of hygiene products (perceived as risky objects), lack of intimacy in the context of psychiatric hospitalization, attitudes/discomforts of staff, care "degrading" "dehumanizing", experience of menstr…	2
43	Rees 2024	Exploring women’s experiences of an inpatient mental health rehabilitation service	2024	Charlotte Rees, Sanaa Kadir and Katherine Kidd	woman	UK	To understand women’s experiences of an inpatient mental health rehabilitation service, explore whether their specific needs were being met and gain their views on how their care could be improved.	Qualitative	All eligible women receiving inpatient care at the mixed-gender inpatient unit during the service evaluation period (n=14). To be eligible, women had to have mental capacity to consent to take part in an interview. Eight women declined and six women agreed to participate. The six participants were aged between 29 years and 67 years and self-identified as cisgender.	n = 6	Interaction with other women (sometimes helpful, sometimes not), sharing space with men (presence of staff reassuring), importance of having female health providers, felt comfortable talking with staff about their specific need (menstruations, menopause), lack of intimacy, gender of staff, appreciates the opportunity to do "selfcare" activities, the importance of feeling listened to and supported…	2
44	Revelj et al., 2023	Being Able to be yourself: the lived experience of female patients in forensic psychiatric care	2023	Jessica Revelj, Ulrica Hörberg, Märta Wallinius & Mikael Rask	woman	Sweden	describe and gain a better understanding of the female patients' experiences of their life situation while being in forensic mental health care	Qualitative	female patients in five different forensic psychiatric institutions in sweden	15	- care environment described as dualistic and unpredictable, but also made them feel cared for and secure	2
45	Savvidou 2003	Narratives about their children by mothers hospitalized on a psychiatric unit	2003	Ioanna Sawidou, Vasius P. Bofikas, Sophia Haizgeleki, Athanasios Karavatos	woman	Greece	to explore the influence of the diagnosis of "severe mental illness" on women's lives and relationships. We mainly focused on the domain of motherhood, asking women who are also mothers to talk to us about the discourses around "severe mental illness and motherhood," and the way in which the mother-child unit deals with these discourses.	Qualitative	mothers with at least one child under the age of 18, hospitalized at the 1st Department of Psychiatry of the Aristotle University of Thessalonica in the period 10/1999-9/2001. 28-53 years old. 14 had not graduated from high school and 12 were facing severe financial problems. Only 13 women were living with their children. Ten women were divorced, one was widowed, and nine were currently married (…	n= 20	Most mothers had a consistent and coherent narrative a bout their children and they had certain expectations of them. The mother-child bond was strong, even when the children had been removed from their mothers' custody. However, mothers were facing great difficulties with their partner and with the broader family context. Also, the social discourses regarding mental illness,(violence and incapab…	1
46	Scholes 2021	Women service users' experiences of inpatient mental health services and staff experiences of providing care to women within inpatient mental health services: A systematic review of qualitative evidence	2021	A. Scholes, O. Price, K. Berry	woman	Australia	to synthesise women service users’ experiences of inpatient mental health services and staff experiences of providing care to women within inpatient mental health services.	Litterature/systematic review	women users of services and staff of psychiatric hospitalization services	n = 18	Three themes emerged from the data: "safe haven", "Broken system" and "Therapeutic milieu" "safe haven" referred to aspects of care, such as relational safety, which gave women a sense of safety at the hospital. "Broken system" concerned experiences of fear in the hospital environment, the lack of recognition of violence histories, the feeling of coercion of women to comply with medication treatm…	2
47	Scholes 2022	Women's experiences of restrictive interventions within inpatient mental health services: A qualitative investigation	2022	Amy Scholes, Owen Price and Katherine Berry	woman	Australia	to explore women’s experiences of RI within UK inpatient mental health services.	Qualitative	women, 18 years or older, prior experience of physical restraint and/or seclusion, an inpatient mental health admission within the past year, English speaking, and capacity to consent to participate.	n =20	1. Powerless (RI matching triggers to previous trauma, Nightmares and flashbacks, fear of it relationship happening again/scared into compliance) 2. Dehumanization (Treated like an animal: lack of dignity, Treated like a criminal) 3. Relationships and communication (De-escalation, relational security, and debriefing, Impact on therapeutic)	2
48	Sequeira and Halsted, 2002	Control and restraint in the UK: service user perspectives	2002	Heather Sequeira, Simon Halstead	woman	United Kingdom	examines the experience of physical restraing procedures reported by in-patients of secure mental health service	Qualitative	forensic inpatients where restraint was used	14	some female patients expressed that restraint gave them a sense of containment in situations where they felt out of control ==> removes responsibility from behavior	2
49	Trumm et al., 2021	Inequalities in women's medium or low secure mental health settings: a scoping review	2021	Aile Trumm, Kristina Brenisin and Kieran Breen	woman	United Kingdom	determine the impact of gender separation on women’s sense of safety in forensic psychiatric units.	Qualitative	/	14 studies	- violence present prior to incarceration, socioeconomic inequalities, ethnicity (migrant) population, physical health, alcohol abuse and dysfunctional family upbringing	2
50	Tseris 2022	"My Voice Was Discounted the Whole Way Through": A Gendered Analysis of Women's Experiences of Involuntary Mental Health Treatment	2022	Emma Jane Tseris, Eva Bright Hart and Scarlett Franks	woman	Australia	explored women’s experiences of compulsory mental health treatment in Australia	Qualitative	21 self-identified women over 18 years of age, with an experience of involuntary mental health treatment in Australia.	n = 21	All participants described involuntary mental health treatment as a profoundly negative and traumatic experience. Participants discussed the ways in which their experiences of gendered oppression and violence were amplified rather than alleviated by mental health system involvement. Many participants took part in the research in order to contribute towards change and as a way to “speak back” to a…	2
51	Tseris 2024	The myth of trauma-informed mental health services	2024	Emma Tseris	woman	Australia	to disrupt sanitized narratives of mental health services and to engage with less comfortable first-person accounts about the system harms that occur within spaces that aim to offer “care” and “protection” in response to distress, crisis and suffering. explores the chasm that often exists between how mental health services describe themselves (with a particular focus on the now-pervasive discours…	Other: Chapitre de livre/ literature review	women mental health services	/	It arises out of a concern that the espoused principles of trauma theory are inconsistent with coercion, which underpins all involuntary mental health services, but which is also present across most mental health services, even if they are voluntary, due to power imbalances between professionals and the people who access the services, and the elevation of “psy”-thinking as a grand narrative for u…	1
52	Tully 2022	"My life isn't my life, it's the systems": A qualitative exploration of women's experiences of day-to-day restrictive practices as inpatients	2022	Sarah Michelle Tully, Sandra Bucci, Katherine Berry	woman	UK	to explore women's experiences of restrictive practices as inpatients. In doing so, we aim to make recommendations as to how inpatient services could be improved specifically in relation to supporting women	Qualitative	Individuals were eligible if they identified as female, were aged >18 years, were currently an inpatient on a mental health ward and provided informed consent. The only exclusion criterion was non-English speaking (due to lack of resources for translation).	n = 22	The restrictions are perceived as punishments (Feeling that restrictive practices were used as a punishment. They thought that threats of restrictive practices were used to ensure that they respect the rules (ex: threats of medication changes, loss of privileges like access to bank cards, to craft materials, to activities), the restrictive practices were perceived as having an impact on their sel…	2
53	vanDaalen-Smith 2020	A World of Indifference/Un Monde D'Indifférence: Canadian Women's Experiences of Psychiatric Hospitalization/Expériences Canadiennes d'hospitalization psychiatrique au Canada	2020	Cheryl van Daalen-Smith, Simon Adam, Fatima Hassim, Francine Santerre	woman	Canada	1. To initiate feminist research that centers women’s voices in psychiatric contexts; 2. To explore women’s lived experience of psychiatric hospitalization in Canada; 3. To highlight and promote awareness of common themes across their experiences—i.e. to tell their truths; 4. To create material, scholarly, and societal spaces for women to speak about their experiences without fear of reprisal, ju…	Qualitative	Despite efforts aimed at pursuing racial and other forms of diversity, 11 participants were White, one was South Asian and a practicing Muslim, two were living with physical disability, one woman shared being bisexual, and eight of the women had post-secondary education forms of diversity, 11 participants were White, one was South Asian and a practicing Muslim, two were living with physical disab…	n= 12	how inpatient mental health nursing is shaped by dominant, harmful stereotypes that construct patients as “less than,” “risky persons,” and lacking “self‑control” and agency, even though the official goal is to “support people living with mental health challenges” by “managing risk,” “decreasing symptoms,” and promoting life “outside of hospital settings.” It situates these assumptions in “Wester…	2
54	Walsh-Harrington 2020	Is it worthwhile to offer a daily 'bite-sized' recovery skills group to women on a psychiatric intensive care unit (PICU)?	2020	Sophie Walsh-Harrington, Frances Corrigall, Kelly Elsegood	woman	UK	pilot evaluation aimed to gauge patients’ perceptions of a dialectical behaviour therapy (DBT)-informed intervention, delivered in a 30-minute daily group, in the context of a female PICU	Mixed	women admitted to the PICU.	n=74	Quantitative The majority of the 105 evaluation forms endorsed the session as ‘worthwhile’ and the 30-minute session-length tended to be rated as ‘just right’. In addition, the majority of responses endorsed the skills taught within the session as ‘helpful for the future’. Qualitative participants’ feelings of gratitude for provision of this brief psychological intervention. The most commonly rep…	2
